# Supplementary material for: ﻿Petrocodonparviflorus (Gesneriaceae), a new species identified by both morphological and molecular evidence from limestone caves in Guangxi, China
Source: PhytoKeys. 2025 Jul 28;260:201–12. doi: 10.3897/phytokeys.260.153384 (PMC12322676; doi:10.3897/phytokeys.260.153384)
Supplement: XML Treatment for Petrocodon parviflorus [file phytokeys.260.153384-treatment1.xml]

<!DOCTYPE tp:taxon-treatment
  PUBLIC "-//TaxonX//DTD Taxonomic Treatment Publishing DTD v0 20100105//EN" "tax-treatment-NSO.dtd">
<tp:taxon-treatment xmlns:tp="http://www.plazi.org/taxpub"><tp:treatment-meta><kwd-group><label>Taxon classification</label><kwd>
                <named-content content-type="kingdom">Plantae</named-content>
              </kwd><kwd>
                <named-content content-type="order">Lamiales</named-content>
              </kwd><kwd>
                <named-content content-type="family">Gesneriaceae</named-content>
              </kwd></kwd-group><mixed-citation publication-type="journal"><person-group><name><surname>Liu</surname><given-names>Rui-Ning</given-names></name><name><surname>Tan</surname><given-names>Ke</given-names></name><name><surname>Chen</surname><given-names>Ping-Ya</given-names></name><name><surname>Bai</surname><given-names>Xin-Xiang</given-names></name><name><surname>Xiong</surname><given-names>Chi</given-names></name><name><surname>He</surname><given-names>Song-Tao</given-names></name><name><surname>Wen</surname><given-names>Fang</given-names></name></person-group><article-title>﻿<italic><tp:taxon-name><tp:taxon-name-part taxon-name-part-type="genus" reg="Petrocodon">Petrocodon</tp:taxon-name-part><tp:taxon-name-part taxon-name-part-type="species" reg="parviflorus">parviflorus</tp:taxon-name-part></tp:taxon-name></italic> (<tp:taxon-name><tp:taxon-name-part taxon-name-part-type="family">Gesneriaceae</tp:taxon-name-part></tp:taxon-name>), a new species identified by both morphological and molecular evidence from limestone caves in Guangxi, China</article-title><source>PhytoKeys</source><day>28</day><month>07</month><year>2025</year><volume>260</volume><fpage>201</fpage><lpage>212</lpage><pub-id pub-id-type="doi">10.3897/phytokeys.260.153384</pub-id></mixed-citation></tp:treatment-meta><tp:nomenclature><label>﻿</label><tp:taxon-name>
              <object-id xmlns:xlink="http://www.w3.org/1999/xlink" content-type="arpha" xlink:type="simple">7F8CDCF1-60CC-5532-887D-79BD5B56EFEE</object-id>
              <tp:taxon-name-part taxon-name-part-type="genus" reg="Petrocodon">Petrocodon</tp:taxon-name-part>
              <tp:taxon-name-part taxon-name-part-type="species" reg="parviflorus">parviflorus</tp:taxon-name-part>
            </tp:taxon-name><tp:taxon-authority>F.Wen &amp; K.Tan</tp:taxon-authority><xref ref-type="fig" rid="F2">Figs 2</xref><xref ref-type="fig" rid="F3">, 3</xref><xref ref-type="fig" rid="F4">, 4</xref><xref ref-type="fig" rid="F5">, 5</xref></tp:nomenclature><tp:treatment-sec sec-type="diagnosis" id="SECID0EXNAG"><title>Diagnosis.</title><p>The new species resembles <italic><tp:taxon-name><tp:taxon-name-part taxon-name-part-type="genus" reg="Petrocodon">P.</tp:taxon-name-part><tp:taxon-name-part taxon-name-part-type="species" reg="lui">lui</tp:taxon-name-part></tp:taxon-name></italic> in leaf blade shape, but can be easily distinguished from the latter by corolla limb lobes oval (<italic>vs.</italic> oblong, obovate to suborbicular), longer style length 10–11.5 mm long (<italic>vs.</italic> 4–6 mm long), longer central staminode 1–1.3 mm long (<italic>vs.</italic> 0.5–0.8 mm long), calyx lobes sparsely puberulent abaxially (<italic>vs.</italic> glabrous abaxially).</p><fig id="F2" position="float" orientation="portrait"><object-id xmlns:xlink="http://www.w3.org/1999/xlink" content-type="doi" xlink:type="simple">10.3897/phytokeys.260.153384.figure2</object-id><object-id xmlns:xlink="http://www.w3.org/1999/xlink" content-type="arpha" xlink:type="simple">75713641-7405-51A0-B1E6-9BEC5CE36DE7</object-id><label>Figure 2.</label><caption><p><italic><tp:taxon-name><tp:taxon-name-part taxon-name-part-type="genus" reg="Petrocodon">Petrocodon</tp:taxon-name-part><tp:taxon-name-part taxon-name-part-type="species" reg="parviflorus">parviflorus</tp:taxon-name-part></tp:taxon-name></italic> F.Wen &amp; K.Tan, sp. nov. <bold>A.</bold> Habitat; <bold>B.</bold> Habit; <bold>C.</bold> Plant in the wild (Photographed by Chi Xiong).</p></caption><graphic xmlns:xlink="http://www.w3.org/1999/xlink" xlink:href="phytokeys-260-201_article-153384__-g002.jpg" position="float" orientation="portrait" xlink:type="simple" id="oo_1383497.jpg"><uri content-type="original_file" xlink:type="simple">https://binary.pensoft.net/fig/1383497</uri></graphic></fig></tp:treatment-sec><tp:treatment-sec sec-type="material" id="SECID0EOPAG"><title>Type.</title><p>China • Guangxi Zhuang Autonomous Region, cultivated in Guilin Botanical Garden, introduced from Hechi City, Fengshan County, Jiangzhou Town, <named-content xmlns:xlink="http://www.w3.org/1999/xlink" content-type="dwc:verbatimCoordinates" xlink:type="simple"><named-content content-type="geo-json" specific-use="{&#34;type&#34;:&#34;Point&#34;,&#34;coordinates&#34;:[106.983333,24.316667]}" id="NCID0EXPAG" xlink:type="simple">24°19'N, 106°59'E</named-content></named-content>, 650 m a.s.l., growing on moist shady rock surfaces in a karst cave. 8 August 2024, <italic>Fang Wen</italic> et al. <italic>FZYYZBZ10339</italic>. (<bold><italic>Holotype</italic></bold>: IBK! IBK00470679; <bold><italic>Isotypes</italic></bold>: IBK!).</p><fig id="F3" position="float" orientation="portrait"><object-id xmlns:xlink="http://www.w3.org/1999/xlink" content-type="doi" xlink:type="simple">10.3897/phytokeys.260.153384.figure3</object-id><object-id xmlns:xlink="http://www.w3.org/1999/xlink" content-type="arpha" xlink:type="simple">CC9FA137-4D33-5472-BCB5-F0A6B888A2E4</object-id><label>Figure 3.</label><caption><p><italic><tp:taxon-name><tp:taxon-name-part taxon-name-part-type="genus" reg="Petrocodon">Petrocodon</tp:taxon-name-part><tp:taxon-name-part taxon-name-part-type="species" reg="parviflorus">parviflorus</tp:taxon-name-part></tp:taxon-name></italic> F.Wen &amp; K.Tan, sp. nov. <bold>A.</bold> Plant in flower; <bold>B.</bold> Leaf surfaces; <bold>C.</bold> Flower, front view; <bold>D.</bold> Flower; <bold>E.</bold> Opened corolla, showing stamens and staminodes; <bold>F.</bold> Stamens; <bold>G.</bold> Staminodes; <bold>H.</bold> Disc; <bold>I.</bold> Pistil (Drawn by Rui-ning Liu).</p></caption><graphic xmlns:xlink="http://www.w3.org/1999/xlink" xlink:href="phytokeys-260-201_article-153384__-g003.jpg" position="float" orientation="portrait" xlink:type="simple" id="oo_1383498.jpg"><uri content-type="original_file" xlink:type="simple">https://binary.pensoft.net/fig/1383498</uri></graphic></fig></tp:treatment-sec><tp:treatment-sec sec-type="description" id="SECID0EQRAG"><title>Description.</title><p>Perennial herbs. Rhizome brown, subterete, 5–7 cm long, ca. 1 cm in diameter, with distinct internodes, abundant fibrous roots. Leaves 13–19, congested at the apex of rhizome, petiolate; petiole brown, up to ca. 7 cm long, 1.5–4 mm in diameter, transversely elliptic in cross section, slightly grooved adaxially, densely white pubescent; leaf blade slightly chartaceous, green adaxially and pale green abaxially, broadly ovate to suborbicular, 4–6.5 × 4–5.5 cm, apex subacute or obtuse, base cordate to shallowly cordate, oblique, densely white pubescent adaxially and abaxially, margin crenate, lateral veins 4–5 on each side of median vein, impressed adaxially, slightly prominent abaxially. Cymes 10–13, axillary, 3–4-branched, 8–18-flowered; peduncle brownish, 5–9 cm long, 1.5–2 mm in diameter, densely white puberulous pubescent; bracts 2, opposite, green, linear, 5–7 × 1–1.5 mm, outside densely pubescent and inside sparsely pubescent, bracteoles 2, shape similar to bracts but smaller, 3–4 × 0.5–1 mm; pedicels green or brown, 0.5–1 cm long, ca. 1 mm in diameter, puberulous. Calyx 5-partited to the base, lobes equal, narrowly lanceolate, 7–8 × 0.5–1 mm, green to brown, puberulous adaxially, sparsely puberulent abaxially, margin entire, apex acute. Corolla whitish purple to pinkish purple, 1.5–2.5 cm long, 3–5 mm in diameter at the mouth; outside glandular-puberulent, inside puberulent; tube slender, infundibuliform-tubular, 1–1.5 cm long, 1.5–2 mm in diameter at the middle, tube slightly upward curved, 2–2.5 mm in diameter at the base; limb distinctly 2-lipped; adaxial lip 2-lobed to the base, lobes oval, apex acute, 3.5–4 × 2.5–3 mm; abaxial lip 3-lobed to the base, lobes equal, oval, apex acute, 4–4.5 × 3–3.5 mm, with 2 pale yellow nectar guides at the base of the abaxial lip lobe. Stamens 2, adnate to 5–6 mm above the base of the corolla tube, filaments white, 2–2.5 mm long, linear, straight, glabrous; anthers pale yellowish to nearly white, fusiform to ellipsoid, 0.7–1 × 0.6–0.8 mm, glabrous. Staminodes 3, translucent to white, glabrous, lateral ones adnate to 5.5–6 mm above the tube base, 1.5–1.8 mm long, clavate, straight, apex capitate; the central one adnate to 5–5.5 mm above corolla tube base, 1–1.3 mm long. Disc annular, pale yellow, ca. 0.5 mm in height, margin repand. Pistil 1.2–1.4 cm long, ovary pale green, cylindric, 2–2.5 mm long, 0.8–1 mm in diameter, glandular-pubescent; style 10–11.5 mm long, 0.4–0.6 mm in diameter, light green, densely puberulous mixed translucent glandular-puberulous; stigma 2, each ovate, ca. 0.5 mm long, 0.8–1 mm wide, sparsely translucent glandular-hispid. Capsule not seen.</p><fig id="F4" position="float" orientation="portrait"><object-id xmlns:xlink="http://www.w3.org/1999/xlink" content-type="doi" xlink:type="simple">10.3897/phytokeys.260.153384.figure4</object-id><object-id xmlns:xlink="http://www.w3.org/1999/xlink" content-type="arpha" xlink:type="simple">E5726A63-2EF9-5793-89D8-CA8C8FE91B65</object-id><label>Figure 4.</label><caption><p><italic><tp:taxon-name><tp:taxon-name-part taxon-name-part-type="genus" reg="Petrocodon">Petrocodon</tp:taxon-name-part><tp:taxon-name-part taxon-name-part-type="species" reg="parviflorus">parviflorus</tp:taxon-name-part></tp:taxon-name></italic> F.Wen &amp; K.Tan, sp. nov. <bold>A.</bold> Adaxial leaf surface; <bold>B.</bold> Abaxial leaf surface; <bold>C.</bold> Bracts; <bold>D.</bold> Calyx lobes (the first three are adaxial surface and the last two are abaxial surface); <bold>E.</bold> Inflorescence; <bold>F.</bold> Face view of corolla; <bold>G.</bold> Flower in side view; <bold>H.</bold> Opening flower showing stamens and staminode; <bold>I.</bold> Stamens; <bold>J.</bold> Pistil; <bold>K.</bold> Stigma; <bold>L.</bold> Disc (Photographed by Rui-ning Liu).</p></caption><graphic xmlns:xlink="http://www.w3.org/1999/xlink" xlink:href="phytokeys-260-201_article-153384__-g004.jpg" position="float" orientation="portrait" xlink:type="simple" id="oo_1383499.jpg"><uri content-type="original_file" xlink:type="simple">https://binary.pensoft.net/fig/1383499</uri></graphic></fig></tp:treatment-sec><tp:treatment-sec sec-type="distribution" id="SECID0EFTAG"><title>Distribution and habitat.</title><p>The new species can only be found at its type locality, Jiangzhou Township, Fengshan County, northwestern Guangxi, China. It grows on moist shady rock surfaces in a karst cave at an altitude of 600–700 m. The average temperature in Fengshan County is 19.7 °C, and the average annual precipitation is 1628.9 mm. The main associated plants of <italic><tp:taxon-name><tp:taxon-name-part taxon-name-part-type="genus" reg="Petrocodon">Petrocodon</tp:taxon-name-part><tp:taxon-name-part taxon-name-part-type="species" reg="parviflorus">parviflorus</tp:taxon-name-part></tp:taxon-name></italic> include <italic><tp:taxon-name><tp:taxon-name-part taxon-name-part-type="genus" reg="Primulina">Primulina</tp:taxon-name-part><tp:taxon-name-part taxon-name-part-type="species" reg="tribracteata">tribracteata</tp:taxon-name-part></tp:taxon-name></italic> (W.T.Wang) Mich.Möller &amp; A.Weber, <italic><tp:taxon-name><tp:taxon-name-part taxon-name-part-type="genus" reg="Mitreola">Mitreola</tp:taxon-name-part><tp:taxon-name-part taxon-name-part-type="species" reg="pingtaoi">pingtaoi</tp:taxon-name-part></tp:taxon-name></italic> D.Fang &amp; D.H.Qin, <italic><tp:taxon-name><tp:taxon-name-part taxon-name-part-type="genus" reg="Elatostema">Elatostema</tp:taxon-name-part><tp:taxon-name-part taxon-name-part-type="species" reg="obscurinerve">obscurinerve</tp:taxon-name-part></tp:taxon-name></italic> W.T.Wang, <italic><tp:taxon-name><tp:taxon-name-part taxon-name-part-type="genus" reg="Begonia">Begonia</tp:taxon-name-part><tp:taxon-name-part taxon-name-part-type="species" reg="luzhaiensis">luzhaiensis</tp:taxon-name-part></tp:taxon-name></italic> T.C.Ku and others.</p><fig id="F5" position="float" orientation="portrait"><object-id xmlns:xlink="http://www.w3.org/1999/xlink" content-type="doi" xlink:type="simple">10.3897/phytokeys.260.153384.figure5</object-id><object-id xmlns:xlink="http://www.w3.org/1999/xlink" content-type="arpha" xlink:type="simple">52465AD8-0FAA-5DBE-88C3-912272E5873C</object-id><label>Figure 5.</label><caption><p>Herbarium type specimens of <italic><tp:taxon-name><tp:taxon-name-part taxon-name-part-type="genus" reg="Petrocodon">Petrocodon</tp:taxon-name-part><tp:taxon-name-part taxon-name-part-type="species" reg="parviflorus">parviflorus</tp:taxon-name-part></tp:taxon-name></italic> F.Wen &amp; K.Tan, sp. nov. (FZYYZBZ10339).</p></caption><graphic xmlns:xlink="http://www.w3.org/1999/xlink" xlink:href="phytokeys-260-201_article-153384__-g005.jpg" position="float" orientation="portrait" xlink:type="simple" id="oo_1383500.jpg"><uri content-type="original_file" xlink:type="simple">https://binary.pensoft.net/fig/1383500</uri></graphic></fig></tp:treatment-sec><tp:treatment-sec sec-type="phenology" id="SECID0E1VAG"><title>Phenology.</title><p>Flowering from August to November and fruiting from September to December.</p></tp:treatment-sec><tp:treatment-sec sec-type="etymology" id="SECID0E6VAG"><title>Etymology.</title><p>The epithet ‘<tp:taxon-name><tp:taxon-name-part taxon-name-part-type="genus" reg="Petrocodon"/><tp:taxon-name-part taxon-name-part-type="species" reg="parviflorus">parviflorus</tp:taxon-name-part></tp:taxon-name>’ reflects the relatively small flowers. The corolla is distinctly smaller compared to other species previously classified under the former <italic><tp:taxon-name><tp:taxon-name-part taxon-name-part-type="genus" reg="Lagarosolen">Lagarosolen</tp:taxon-name-part></tp:taxon-name></italic> W.T.Wang, particularly <italic><tp:taxon-name><tp:taxon-name-part taxon-name-part-type="genus" reg="Lagarosolen">L.</tp:taxon-name-part><tp:taxon-name-part taxon-name-part-type="species" reg="lui">lui</tp:taxon-name-part></tp:taxon-name></italic> Yan Liu &amp; W.B.Xu (syn. <italic><tp:taxon-name><tp:taxon-name-part taxon-name-part-type="genus" reg="Petrocodon">Petrocodon</tp:taxon-name-part><tp:taxon-name-part taxon-name-part-type="species" reg="lui">lui</tp:taxon-name-part></tp:taxon-name></italic>).</p></tp:treatment-sec><tp:treatment-sec sec-type="Vernacular name" id="SECID0ELXAG"><title>Vernacular name.</title><p>小冠石山苣苔 (Chinese pronunciation, Xiáo Guàn Shí Shān Jù Tái).</p></tp:treatment-sec><tp:treatment-sec sec-type="Provisional conservation status" id="SECID0EQXAG"><title>Provisional conservation status.</title><p>To date, two populations of <italic><tp:taxon-name><tp:taxon-name-part taxon-name-part-type="genus" reg="Petrocodon">Petrocodon</tp:taxon-name-part><tp:taxon-name-part taxon-name-part-type="species" reg="parviflorus">parviflorus</tp:taxon-name-part></tp:taxon-name></italic> have been documented. Both populations grow within karst caves in Jiangzhou Township, Guangxi Zhuang Autonomous Region. The caves essential for the survival of both populations are bisected by a highway. One population is confined to the lower section of a penetration cave, representing a relict subpopulation. Our six years of continuous monitoring (2019–2025) indicate that as of March 2025, this population comprises fewer than 50 mature plants, exhibits limited seedling regeneration, and suffers ongoing habitat degradation driving a persistent population decline. The other population inhabits the entrance complex of a large karst cave, primarily distributed on moist vertical cliff faces within the cave’s entrance zone, with additional occurrences in rock crevices that maintain favorable moisture levels and receive bright scattered light. This population maintains a relatively large size, with more than 6,000 estimated mature individuals and healthy seedling regeneration supporting population sustainability. The cave currently experiences minimal anthropogenic disturbance, primarily limited to cave research activities (e.g., geological and geographical studies), with no observed evidence of significant human impacts elsewhere in the system. The Extent of Occurrence (<abbrev xmlns:xlink="http://www.w3.org/1999/xlink" xlink:title="Extent of Occurrence" id="ABBRID0EBYAG" xlink:type="simple">EOO</abbrev>) for the species is less than 8 km<sup>2</sup> and the known Area of Occupancy (<abbrev xmlns:xlink="http://www.w3.org/1999/xlink" xlink:title="Area of Occupancy" id="ABBRID0EHYAG" xlink:type="simple">AOO</abbrev>) is less than 5 m<sup>2</sup>. Consequently, we suggest that the new species <italic><tp:taxon-name><tp:taxon-name-part taxon-name-part-type="genus" reg="Petrocodon">P.</tp:taxon-name-part><tp:taxon-name-part taxon-name-part-type="species" reg="parviflorus">parviflorus</tp:taxon-name-part></tp:taxon-name></italic> should be considered “Vulnerable” [<abbrev xmlns:xlink="http://www.w3.org/1999/xlink" xlink:title="Vulnerable" id="ABBRID0EYYAG" xlink:type="simple">VU</abbrev>, D2] according to current IUCN Red List Categories and Criteria (<xref ref-type="bibr" rid="B4">IUCN 2024</xref>).</p></tp:treatment-sec><ref-list><ref id="B4"><mixed-citation xmlns:xlink="http://www.w3.org/1999/xlink" xlink:type="simple">IUCN Standards and Petitions Committee (<year>2024</year>) Guidelines for using the IUCN red list categories and criteria Version 16. <ext-link xlink:href="https://www.iucnredlist.org/resources/redlistguidelines" ext-link-type="uri" xlink:type="simple">https://www.iucnredlist.org/resources/redlistguidelines</ext-link></mixed-citation></ref></ref-list></tp:taxon-treatment>
